# Supplementary material for: Influence of 3d Transition Metal Doping on Lithium Stabilized Na-β″-Alumina Solid Electrolytes
Source: Materials (Basel). 2021 Sep 17;14(18):5389. doi: 10.3390/ma14185389 (PMC8466469; doi:10.3390/ma14185389)
Supplement: Supplementary file 1 [file materials-14-05389-s001.zip]

Archive with 1 entries (1 files):
- materials-1376044-supplementary.pdf
